# Supplementary material for: Examining a Positive Variation of the Good Behavior Game with Head Start Children at Risk for Child Adversity and Externalizing Behavior Problems
Source: Children (Basel). 2026 May 6;13(5):652. doi: 10.3390/children13050652 (PMC13204244; doi:10.3390/children13050652)
Supplement: Supplementary file 1 [file children-13-00652-s001.zip]

Archive with 1 entries (1 files):
- children-4202947-supplementary.pdf
